# Supplementary material for: Histone Deacetylase 1 Reduces Lipogenesis by Suppressing SREBP1 Transcription in Human Sebocyte Cell Line SZ95
Source: Int J Mol Sci. 2021 Apr 25;22(9):4477. doi: 10.3390/ijms22094477 (PMC8123291; doi:10.3390/ijms22094477)
Supplement: Supplementary file 1 [file ijms-22-04477-s001.zip]

Archive with 1 entries (1 files):
- ijms-1157565-supplementary.pdf
